# Supplementary material for: First Molecular Characterization of Small Ruminant Lentiviruses in Hungarian Goat Population
Source: Pathogens. 2024 Oct 29;13(11):939. doi: 10.3390/pathogens13110939 (PMC11597388; doi:10.3390/pathogens13110939)
Supplement: Supplementary file 1 [file pathogens-13-00939-s001.zip › Table S1.xlsx]

## Sheet: Table S1
Table S1. Detailed data of 10 Hungarian herds included in the study
Herd ID	Geographic region of Hungary	Number of adult goats in the herd	Number of seropositive adult males in the herd	Number of seropositive adult females in the herd	Number of seropositive goats tested using the nRT-PCR	Number of seropositive goats that turned out positive in the nRT-PCR	SRLV genotype identified in the nRT-PCR	Symbol of sample sent for the Sanger dideoxy sequencing	SRLV subtype according to the phylogenic analysis of LTR-gag sequences (% of relatedness to the prototypic strain)
AC	Southern Great Plain	70	0	5	4	2	A	A-HU-AC8	A1 (89.5%) or A18 (86.6%)
AI	Central Transdanubia	182	0	43	15	12	A & B	A-HU-AI46 & B-HU-AI16	A2 (91.5%) & B1 (93.0%)
"AL"	Pest County	152	1	67	15	13	A	A-HU-AL1	A18 (88.8%)
BI	Northern Great Plain	118	0	34	16	15	A	A-HU-BI26	A2 (91.6%)
BN	Western Transdanubia	66	1	22	18 (including 1 male)	16	A & B	A-HU-BN34 & B-HU-BN31	A2 (90.1%) & B1 (88.4%)
BP	Western Transdanubia	26	0	18	13	12	B	B-HU-BQ8	B1 (92.3%)
BQ	Northern Great Plain	123	2	24	14 (including 1 male)	7	A & B	A-HU-BQ25 & B-HU-BQ25*	A18 (90.2%) or A1 (87.9%)
BV	Western Transdanubia	65	8	0	6 (only males)	5	A & B	A-HU-BV22 & B-HU-BV24	A2 (90.7%) & B1 (89.4%)
BW	Western Transdanubia	126	0	43	13	10	B	B-HU-BW77	B1 (90.2%)
CA	Southern Transdanubia	88	0	21	21	18	B	B-HU-CA13	B1 (90.9%)
* could not be sequenced properly
