# Supplementary material for: First Molecular Characterization of Small Ruminant Lentiviruses in Hungarian Goat Population
Source: Pathogens. 2024 Oct 29;13(11):939. doi: 10.3390/pathogens13110939 (PMC11597388; doi:10.3390/pathogens13110939)
Supplement: Supplementary file 1 [file pathogens-13-00939-s001.zip › Table S3.xlsx]

## Sheet: Table S3
Table S3. Individual results of the nested real-time PCR (nRT-PCR) for small ruminant lentivirus infection
Ordinal No.	Sample ID	Herd	Serological status according to indirect ELISA	Concentration of extracted DNA in the sample [ng/μL]	nRT-PCR result	SRLV genotype according to nRT-PCR	Ct value of nRT-PCR for genotype A	Ct value of nRT-PCR for genotype B	Symbol of PCR products selected for Sanger sequencing of LTR-gag fragments of genome	Subtype according to phenotyping based on LTR-gag sequences
1	HU-AC-1	AC	POSITIVE	63.308	POSITIVE	A	28.88
2	HU-AC-8	AC	POSITIVE	30.751	POSITIVE	A	24.81		A-HU-AC8	A1 or A18
3	HU-AC-15	AC	POSITIVE	42.691	negative
4	HU-AC-29	AC	POSITIVE	115.761	negative
5	HU-AI-2	AI	POSITIVE	209.633	POSITIVE	B		19.64
6	HU-AI-3	AI	POSITIVE	107.545	POSITIVE	A&B	21.97	13.42
7	HU-AI-5	AI	POSITIVE	346.952	negative
8	HU-AI-6	AI	POSITIVE	94.352	POSITIVE	A&B	19.79	13.08
9	HU-AI-7	AI	POSITIVE	36.771	POSITIVE	A&B	22.74	30.91
10	HU-AI-14	AI	POSITIVE	71.127	POSITIVE	A	24.4
11	HU-AI-16	AI	POSITIVE	79.34	POSITIVE	B		17.44
12	HU-AI-18	AI	POSITIVE	116.341	POSITIVE	A	21.81
13	HU-AI-25	AI	POSITIVE	148.151	POSITIVE	A&B	15.8	19.6
14	HU-AI-29	AI	POSITIVE	47.62	negative
15	HU-AI-31	AI	POSITIVE	337.255	negative
16	HU-AI-38	AI	POSITIVE	228.97	POSITIVE	A	19.68
17	HU-AI-39	AI	POSITIVE	278.167	POSITIVE	A	21.39
18	HU-AI-45	AI	POSITIVE	47.563	POSITIVE	B		16.99	B-HU-AI16	B1
19	HU-AI-46	AI	POSITIVE	176.791	POSITIVE	A	16.98		A-HU-AI46	A2
20	HU-AL-148	AL	POSITIVE	303.581	POSITIVE	A	19.84
21	HU-AL-96	AL	POSITIVE	748.479	POSITIVE	A	20.82
22	HU-AL-138	AL	POSITIVE	288.664	POSITIVE	A	21.33
23	HU-AL-133	AL	POSITIVE	111.153	POSITIVE	A	15.84
24	HU-AL-70	AL	POSITIVE	472.751	POSITIVE	A	17.43
25	HU-AL-168	AL	POSITIVE	72.67	POSITIVE	A	23.6
26	HU-AL-136	AL	POSITIVE	236.734	POSITIVE	A	25.05
27	HU-AL-110	AL	POSITIVE	581.987	POSITIVE	A	19.19
28	HU-AL-81	AL	POSITIVE	110.335	POSITIVE	A	15.96
29	HU-AL-82	AL	POSITIVE	200.367	POSITIVE	A	20.79
30	HU-AL-22	AL	POSITIVE	137.216	POSITIVE	A	18.95
31	HU-AL-1	AL	POSITIVE	332.09	POSITIVE	A	13.92		A-HU-AL1	A18
32	HU-AL-92	AL	POSITIVE	115.583	negative
33	HU-AL-91	AL	POSITIVE	165.354	POSITIVE	A	19.35
34	HU-AL-78	AL	POSITIVE	1438.12	negative
35	HU-BI-1	BI	POSITIVE	26.355	negative
36	HU-BI-2	BI	POSITIVE	41.912	POSITIVE	A	20.54
37	HU-BI-3	BI	POSITIVE	187.204	POSITIVE	A	9.55
38	HU-BI-14	BI	POSITIVE	115.8	POSITIVE	A	16.42
39	HU-BI-16	BI	POSITIVE	37.007	POSITIVE	A	19.8
40	HU-BI-17	BI	POSITIVE	42.033	POSITIVE	A	16.8
41	HU-BI-18	BI	POSITIVE	103.384	POSITIVE	A	16.53
42	HU-BI-19	BI	POSITIVE	35.481	POSITIVE	A	23.97
43	HU-BI-23	BI	POSITIVE	258.765	POSITIVE	A	15.23
44	HU-BI-25	BI	POSITIVE	21.432	POSITIVE	A	15.37
45	HU-BI-26	BI	POSITIVE	221.726	POSITIVE	A	10.9		A-HU-BI26	A2
46	HU-BI-31	BI	POSITIVE	47.476	POSITIVE	A	21.34
47	HU-BI-34	BI	POSITIVE	125.677	POSITIVE	A	21.97
48	HU-BI-38	BI	POSITIVE	52.603	POSITIVE	A	17.96
49	HU-BI-40	BI	POSITIVE	126.117	POSITIVE	A	19.92
50	HU-BI-42	BI	POSITIVE	105.836	POSITIVE	A	13.96
51	HU-BN-1	BN	POSITIVE	28.812	POSITIVE	A	20.59
52	HU-BN-2	BN	POSITIVE	171.294	POSITIVE	A	13.22
53	HU-BN-3	BN	POSITIVE	253.894	POSITIVE	A&B	16.29	14.31
54	HU-BN-4	BN	POSITIVE	80.977	POSITIVE	B		10.17	B-HU-BN31	B1
55	HU-BN-8	BN	POSITIVE	101.636	POSITIVE	A	15.52
56	HU-BN-9	BN	POSITIVE	167.238	negative
57	HU-BN-10	BN	POSITIVE	79.492	POSITIVE	A	17
58	HU-BN-13	BN	POSITIVE	147.255	POSITIVE	A	17.85
59	HU-BN-15	BN	POSITIVE	225.991	POSITIVE	A	20.74
60	HU-BN-16	BN	POSITIVE	140.297	POSITIVE	A	13.55
61	HU-BN-17	BN	POSITIVE	308.105	POSITIVE	A	17.9
62	HU-BN-19	BN	POSITIVE	150.082	POSITIVE	A	14.95
63	HU-BN-23	BN	POSITIVE	341.864	negative
64	HU-BN-31	BN	POSITIVE	188.639	POSITIVE	A&B	16.43	11.86
65	HU-BN-32	BN	POSITIVE	357.524	POSITIVE	A	13.99
66	HU-BN-34	BN	POSITIVE	165.251	POSITIVE	A	7.52		A-HU-BN34	A2
67	HU-BN-39	BN	POSITIVE	360.25	POSITIVE	A	11.89
68	HU-BN-42	BN	POSITIVE	229.299	POSITIVE	A&B	14.96	16.31
69	HU-BP-1	BP	POSITIVE	1098.83	POSITIVE	B		13.72
70	HU-BP-2	BP	POSITIVE	176.237	POSITIVE	B		12.17
71	HU-BP-4	BP	POSITIVE	114.259	POSITIVE	B		10.82
72	HU-BP-6	BP	POSITIVE	527.551	POSITIVE	B		13.14
73	HU-BP-7	BP	POSITIVE	66.083	negative
74	HU-BP-8	BP	POSITIVE	ND	POSITIVE	B		8.66	B-HU-BP8	B1
75	HU-BP-9	BP	POSITIVE	374.926	POSITIVE	B		12.68
76	HU-BP-13	BP	POSITIVE	117.729	POSITIVE	B		13.93
77	HU-BP-14	BP	POSITIVE	310.554	POSITIVE	B		15.77
78	HU-BP-15	BP	POSITIVE	187.315	POSITIVE	B		18.2
79	HU-BP-16	BP	POSITIVE	795.244	POSITIVE	B		13
80	HU-BP-17	BP	POSITIVE	98.266	POSITIVE	B		10.98
81	HU-BP-19	BP	POSITIVE	189.601	POSITIVE	B		13.56
82	HU-BQ-1	BQ	POSITIVE	382.573	POSITIVE	B		19.8
83	HU-BQ-6	BQ	POSITIVE	75.869	POSITIVE	B		10.66
84	HU-BQ-7	BQ	POSITIVE	63.451	negative
85	HU-BQ-8	BQ	POSITIVE	152.114	POSITIVE	B		9.82	B-HU-BQ8	B1
86	HU-BQ-14	BQ	POSITIVE	84.03	POSITIVE	B		14.28
87	HU-BQ-17	BQ	POSITIVE	29.268	negative
88	HU-BQ-18	BQ	POSITIVE	39.161	negative
89	HU-BQ-19	BQ	POSITIVE	14.557	negative
90	HU-BQ-25	BQ	POSITIVE	ND	POSITIVE	A	20.91		unsuccessful sequencing
91	HU-BQ-31	BQ	POSITIVE	39.192	negative
92	HU-BQ-32	BQ	POSITIVE	63.302	negative
93	HU-BQ-33	BQ	POSITIVE	67.273	negative
94	HU-BQ-34	BQ	POSITIVE	148.844	POSITIVE	B		21.12
95	HU-BQ-39	BQ	POSITIVE	161.827	POSITIVE	B		19.18
96	HU-BV-21	BV	POSITIVE	21.618	negative
97	HU-BV-22	BV	POSITIVE	106.499	POSITIVE	A	15.65		A-HU-BV22	A2
98	HU-BV-24	BV	POSITIVE	159.266	POSITIVE	B		19.22	B-HU-BV24	B1
99	HU-BV-26	BV	POSITIVE	52.881	POSITIVE	B		17.36
100	HU-BV-38	BV	POSITIVE	109.9	POSITIVE	B		15.91
101	HU-BV-39	BV	POSITIVE	140.98	POSITIVE	B		17.71
102	HU-BW-46	BW	POSITIVE	16.324	POSITIVE	B		15.95
103	HU-BW-49	BW	POSITIVE	6.128	POSITIVE	B		14.23
104	HU-BW-50	BW	POSITIVE	14.128	POSITIVE	B		14.39
105	HU-BW-55	BW	POSITIVE	26.711	negative
106	HU-BW-59	BW	POSITIVE	10.816	negative
107	HU-BW-66	BW	POSITIVE	15.933	POSITIVE	B		17.86
108	HU-BW-75	BW	POSITIVE	26.507	POSITIVE	B		15.58
109	HU-BW-76	BW	POSITIVE	128.974	POSITIVE	B		13.7
110	HU-BW-77	BW	POSITIVE	74.036	POSITIVE	B		20.91	B-HU-BW77	B1
111	HU-BW-80	BW	POSITIVE	139.189	POSITIVE	B		12.17
112	HU-BW-83	BW	POSITIVE	68.729	POSITIVE	B		11.36
113	HU-BW-85	BW	POSITIVE	82.179	POSITIVE	B		14.78
114	HU-BW-88	BW	POSITIVE	80.84	negative
115	HU-CA-1	CA	POSITIVE	153.447	POSITIVE	B		13.65
116	HU-CA-3	CA	POSITIVE	145.484	POSITIVE	B		11.91
117	HU-CA-5	CA	POSITIVE	259.986	POSITIVE	B		16.95
118	HU-CA-6	CA	POSITIVE	272.991	POSITIVE	B		14.62
119	HU-CA-7	CA	POSITIVE	595.123	POSITIVE	B		17.12
120	HU-CA-8	CA	POSITIVE	196.127	POSITIVE	B		11.31
121	HU-CA-9	CA	POSITIVE	234.15	POSITIVE	B		15.59
122	HU-CA-11	CA	POSITIVE	234.05	POSITIVE	B		12.34
123	HU-CA-12	CA	POSITIVE	ND	POSITIVE	B		16.7
124	HU-CA-13	CA	POSITIVE	240.534	POSITIVE	B		12.55	B-HU-CA13	B1
125	HU-CA-15	CA	POSITIVE	87.472	POSITIVE	B		34.9
126	HU-CA-17	CA	POSITIVE	42.107	POSITIVE	B		13.37
127	HU-CA-18	CA	POSITIVE	112.753	negative
128	HU-CA-21	CA	POSITIVE	186.259	POSITIVE	B		14.21
129	HU-CA-23	CA	POSITIVE	131.859	POSITIVE	B		23.99
130	HU-CA-25	CA	POSITIVE	164.102	POSITIVE	B		15.6
131	HU-CA-27	CA	POSITIVE	119.962	negative
132	HU-CA-28	CA	POSITIVE	62.162	POSITIVE	B		13.85
133	HU-CA-29	CA	POSITIVE	169.919	POSITIVE	B		14.96
134	HU-CA-31	CA	POSITIVE	192.853	negative
135	HU-CA-32	CA	POSITIVE	325.718	POSITIVE	B		11.79
